# Supplementary material for: Common Bean Suppresses Hepatic Ceramide Metabolism in a Mouse Model of Metabolic Dysfunction-Associated Steatotic Liver Disease
Source: Nutrients. 2024 Sep 21;16(18):3196. doi: 10.3390/nu16183196 (PMC11434909; doi:10.3390/nu16183196)
Supplement: Supplementary file 1 [file nutrients-16-03196-s001.zip › Supplementary Tables.xlsx]

## Sheet: Table S1. Study Design
Experimental Study Design
Metabolomic Samples
Group Cohort	Treatment	Description	Animals Represented	Plasma Pooled (n)	Liver Pooled (n)
Male	Control	Mice fed a diet with 0% bean protein	14	7	7
	Bean	Mice fed a diet with 70% bean protein	14	7	7
Female	Control	Mice fed a diet with 0% bean protein	14	1	1
	Bean	Mice fed a diet with 70% bean protein	14	1	1
RNA seq Samples
Group Cohort	Treatment	Description	Animals Represented	Plasma Pooled (n)	Liver Pooled (n)
Male	Control	Mice fed a diet with 0% bean protein	20	n/a	10
	17.5% Bean	Mice fed a diet with 17.5% bean protein	20	n/a	10
	35% Bean	Mice fed a diet with 35% bean protein	20	n/a	10
	70% Bean	Mice fed a diet with 70% bean protein	20	n/a	10
Female	Control	Mice fed a diet with 0% bean protein	20	n/a	10
	17.5% Bean	Mice fed a diet with 17.5% bean protein	20	n/a	10
	35% Bean	Mice fed a diet with 35% bean protein	20	n/a	10
	70% Bean	Mice fed a diet with 70% bean protein	20	n/a	10

## Sheet: Table S2. Diet Formulation
Ingredient	0% Bean Control	17.5% Bean	35% Bean	70% Bean	Low Fat Control		Experimental diets modified from the original diet formulations
	g/100g	g/100g	g/100g	g/100g	g/100g
Solka-Floc	7.5	4	2	1	4.7
Cooked, whole white kidney bean	0	10.2	20.4	40.8	0		For the bean treatment groups, the whole bean was cooked and processed with the leachate, freeze‑dried, and homogenized into a fine powder; variety used in each diet was white kidney
Corn starch	15.9	15.2	12.1	2	29.9
Casein	23.5	19.4	15.3	7.1	19		Casein contains ≥85% protein.
Cerelose (Dextrose)	7.2	7.2	7.2	7.2	3.3
Sucrose	25	23	22	21	33.2
Vitamin mix	1.1	1.1	1.1	1.1	1		Dyets #310025 AIN‑93G vitamin mix.
DL-Methionine	0.3	0.3	0.3	0.3	0.3		Dyets #402950.
L-Tryptophan	0	0.02	0.03	0.06	0		Sigma T0254-25G.
Choline bitartrate	0.2	0.2	0.2	0.2	0.2		41% choline, Dyets #400750.
Mineral mix 4	3.8	3.8	3.8	3.8	4.3		Dyets #210025 AIN-93G mineral mix.
Corn oil	11.32	11.32	11.32	11.32	0
Anhydrous milk fat	4.24	4.24	4.24	4.24	0
Soybean oil	0	0	0	0	2.4
Lard	0	0	0	0	1.9
TOTAL (g)	100	100	100	100	100
